# Supplementary material for: Long-Term In Vitro Maintenance of Piglet Testicular Tissue: Effects of Tissue Fragment Size, Preparation Method, and Serum Source
Source: Animals (Basel). 2022 Dec 29;13(1):128. doi: 10.3390/ani13010128 (PMC9817678; doi:10.3390/ani13010128)
Supplement: Supplementary file 1 [file animals-13-00128-s001.zip]

Archive with 1 entries (1 files):
- animals-2110299-supplementary.pdf
